# Supplementary material for: The effect of three different pre-match warm-up structures on male professional soccer players’ physical fitness
Source: PeerJ. 2023 Aug 3;11:e15803. doi: 10.7717/peerj.15803 (PMC10404391; doi:10.7717/peerj.15803)
Supplement: Supplemental Information 1 [file peerj-11-15803-s001.csv]

S5M1	S5M2	S5M3	S20M1	S20M2	S20M3	CMJ1	CMJ2	CMJ3	Ag1	Ag2	Ag3	Ball1	Ball2	Ball3	RPE1	RPE2	RPE3
1,04	1,02	1,09	3,66	3,95	3,28	34	36	38	4,63	4,17	5,61	80,2	82,2	78,8	3	3	2
1,06	1,14	1,12	3,24	3,78	3,66	38	36	38	4,63	4,06	5,22	76,4	80	81	4	2	3
1,09	1,1	0,94	3,48	4,04	4,04	30	29	32	4,99	4,27	4,9	70	84	88	3	2	4
1,16	1,12	1,17	3,92	3,76	3,12	29,4	30,2	30	5,18	5,15	4,25	76,6	78	82,4	4	3	2
1,08	1,22	0,98	3,44	3,8	4,18	28,2	30	29,7	4,81	4,75	4,48	80,4	76	91	3	4	2
1	1,04	1,12	3,18	3,26	3,17	32	28	28,1	5,1	4,66	5,05	79	82,5	86	3	3	3
1,18	0,98	1	3,88	3,32	3,42	28	30,8	26,8	4,77	4,6	4,65	80,8	78	80	3	2	3
1,12	1,27	1,22	3,22	3,42	3,72	29,8	32	38,2	4,87	5,22	4,44	78,8	90	70,6	4	3	4
1,09	1,07	1,14	3,34	3,22	3,28	26	26	31,8	4,48	4,72	4,17	76,2	84,6	85	4	3	3
1,05	1,18	0,99	3,54	3,22	3,24	29,2	30	28	5,4	4,82	4,06	74,6	82	84	4	5	2
1,08	1,01	1,02	3,6	3,56	3,33	32,4	34,2	30,2	4,7	4,92	4,27	78,8	72	84	3	2	2
0,98	1,02	1,15	3,62	3,33	3,22	28,8	31,4	30,6	4,98	4,58	5,15	70,2	80	78	3	3	2
1,05	0,97	1,09	3,18	3,22	3,14	28,9	30	34	4,18	5,02	4,75	80	86,8	79,5	5	4	4
1,06	1,06	1,06	3,44	3,23	3,46	40	40	38	4,77	4,76	5,02	68,8	72	86	4	4	3
0,99	1,12	1,12	3,22	3,14	4,02	32	34	34,2	4,12	4,32	4,6	70,4	70	83,6	3	4	2
